# Supplementary material for: Adjuvant hyperthermic intraperitoneal chemotherapy in patients with colon cancer at high risk of peritoneal metastases: individual patient data meta-analysis
Source: Br J Surg. 2025 Apr 29;112(4):znaf076. doi: 10.1093/bjs/znaf076 (PMC12037274; doi:10.1093/bjs/znaf076)
Supplement: znaf076_Supplementary_Data [file znaf076_supplementary_data.zip]

Archive with 3 entries (3 files):
- PRISMA 2009 Flow Diagram (Supp Figure 1).docx
- PRISMA-2009-checklist.doc
- Supplementary_Material.docx
